# Supplementary material for: Chromosome-Aware Phylogenomics of Assassin Bugs (Hemiptera: Reduvioidea) Elucidates Ancient Gene Conflict
Source: Mol Biol Evol. 2023 Jul 26;40(8):msad168. doi: 10.1093/molbev/msad168 (PMC10411492; doi:10.1093/molbev/msad168)
Supplement: msad168_Supplementary_Data [file msad168_supplementary_data.zip]

Archive with 3 entries (3 files):
- TextS1.docx
- suppl_figs.pdf
- TableS1.xlsx
